# Supplementary material for: High-Temperature Tolerance Protein Engineering through Deep Evolution
Source: Biodes Res. 2024 Apr 3;6:0031. doi: 10.34133/bdr.0031 (PMC10988389; doi:10.34133/bdr.0031)
Supplement: Supplementary 1 — Figs. S1 to S15 Tables S1 to S3 [file bdr.0031.f1.zip]

Archive with 2 entries (2 files):
- sup_figures.pdf
- Supplementary240226.docx
